# Supplementary material for: The Aging Curve: How Age Affects Physical Performance in Elite Football
Source: J Funct Morphol Kinesiol. 2025 Oct 3;10(4):385. doi: 10.3390/jfmk10040385 (PMC12551122; doi:10.3390/jfmk10040385)
Supplement: Supplementary file 1 [file jfmk-10-00385-s001.zip]

Archive with 1 entries (1 files):
- jfmk-3872471-supplementary.pdf
